# Supplementary material for: CRISPR/Cas9-Mediated Multi-Locus Promoter Engineering in ery Cluster to Improve Erythromycin Production in Saccharopolyspora erythraea
Source: Microorganisms. 2023 Feb 28;11(3):623. doi: 10.3390/microorganisms11030623 (PMC10059589; doi:10.3390/microorganisms11030623)
Supplement: Supplementary file 1 [file microorganisms-11-00623-s001.zip]

Archive with 1 entries (1 files):
- microorganisms-2201017-supplementary.pdf
